# Supplementary material for: A Clinically Applicable Unmixing Approach for Spectral MRD Detection in AML
Source: Cancers (Basel). 2026 Jul 18;18(14):2323. doi: 10.3390/cancers18142323 (PMC13406482; doi:10.3390/cancers18142323)
Supplement: Supplementary file 1 [file cancers-18-02323-s001.zip]

Archive with 1 entries (1 files):
- cancers-4385216-supplementary.pdf
